# Supplementary material for: Cross-species analysis of abiotic stress in hydroponic leafy crops reveals conserved regulatory networks and key divergences
Source: Front Plant Sci. 2025 Jul 7;16:1613016. doi: 10.3389/fpls.2025.1613016 (PMC12277361; doi:10.3389/fpls.2025.1613016)
Supplement: Supplementary file 6 [file DataSheet6.zip]

Archive with 22 entries (18 files):
- Supplementary Data 4 - GRNs/
- Supplementary Data 4 - GRNs/CaiXin/
- Supplementary Data 4 - GRNs/CaiXin/GRN_LowK.cys
- Supplementary Data 4 - GRNs/CaiXin/GRN_LowN.cys
- Supplementary Data 4 - GRNs/CaiXin/GRN_LowP.cys
- Supplementary Data 4 - GRNs/CaiXin/GRN_LowPhotoperiod.cys
- Supplementary Data 4 - GRNs/CaiXin/GRN_HighTemp.cys
- Supplementary Data 4 - GRNs/CaiXin/desktop.ini
- Supplementary Data 4 - GRNs/Lettuce/
- Supplementary Data 4 - GRNs/Lettuce/GRN_LowK.cys
- Supplementary Data 4 - GRNs/Lettuce/GRN_LowN.cys
- Supplementary Data 4 - GRNs/Lettuce/GRN_LowP.cys
- Supplementary Data 4 - GRNs/Lettuce/GRN_LowPhotoperiod.cys
- Supplementary Data 4 - GRNs/Lettuce/GRN_HighTemp.cys
- Supplementary Data 4 - GRNs/Lettuce/desktop.ini
- Supplementary Data 4 - GRNs/Spinach/
- Supplementary Data 4 - GRNs/Spinach/GRN_LowK.cys
- Supplementary Data 4 - GRNs/Spinach/GRN_LowN.cys
- Supplementary Data 4 - GRNs/Spinach/GRN_LowP.cys
- Supplementary Data 4 - GRNs/Spinach/GRN_LowPhotoperiod.cys
- Supplementary Data 4 - GRNs/Spinach/desktop.ini
- Supplementary Data 4 - GRNs/desktop.ini
